# Supplementary material for: Defective Efferocytosis in a Murine Model of Sjögren’s Syndrome Is Mediated by Dysfunctional Mer Tyrosine Kinase Receptor
Source: Int J Mol Sci. 2021 Sep 8;22(18):9711. doi: 10.3390/ijms22189711 (PMC8466327; doi:10.3390/ijms22189711)
Supplement: Supplementary file 1 [file ijms-22-09711-s001.zip]

Archive with 1 entries (1 files):
- ijms-1369022-supplementary.pdf
